# Supplementary material for: Flow Cytometric Assessment of Sperm DNA Fragmentation by TUNEL and Acridine Orange: Methodological and Clinical Insights
Source: J Clin Med. 2026 Jan 6;15(2):403. doi: 10.3390/jcm15020403 (PMC12842179; doi:10.3390/jcm15020403)
Supplement: Supplementary file 1 [file jcm-15-00403-s001.zip]

Archive with 1 entries (1 files):
- jcm-3976097-supplementary.pdf
